# Supplementary material for: Extracellular Vesicles as Surrogates for the Regulation of the Drug Transporters ABCC2 (MRP2) and ABCG2 (BCRP)
Source: Int J Mol Sci. 2024 Apr 8;25(7):4118. doi: 10.3390/ijms25074118 (PMC11012658; doi:10.3390/ijms25074118)
Supplement: Supplementary file 1 [file ijms-25-04118-s001.zip]

Archive with 1 entries (1 files):
- ijms-2910830-supplementary.pdf
